# Supplementary material for: Analysis of the efficacy of microdissection of paravebous sinus meningiomas invading large venous sinuses
Source: BMC Surg. 2023 May 6;23:112. doi: 10.1186/s12893-023-01999-4 (PMC10164337; doi:10.1186/s12893-023-01999-4)
Supplement: Supplementary file 1 — Additional file 1. Patient's raw data. [file 12893_2023_1999_MOESM1_ESM.xlsx]

## Sheet: primary data
Patient data
							KPS
Inpatient number	gender	name	age(years)	Follow-up time(months)	Tumor location		Preoperative	postoperative	Operation mode		complication	Recurrence or not	MRV	Note information
6173648	female	Li Fengjin	65	34	Anterior 1/3（23 cases）	Type I：9 cases	95	94	Complete stripping
6174319	female	Xue Nifeng	38	54			96	95	一期：双侧乙状窦后入路		Epidural hematoma with good prognosis.
6174591	female	Zhu Linzhen	58	37			93	94	颞下入路脑肿瘤切除术
6174641	female	Jiang Guangqiao	56	46			94	95	右颞枕开颅三角区入路
6175044	female	Lin Yinmei	54	52			95	94	左额颞+颞下入路
6176668	female	Wu Zhengzhi	63	56			92	90	右颞枕开颅三角区入路
6177254	female	Zhang Miao	43	37			93	94	左颞部马蹄形开颅
6178267	female	Chen Lanfeng	68	45			96	95	神经导航下右额顶马蹄形开颅
6178286	female	Damei Qian	67	43			95	97	左额颞开颅
6178300	male	Chen Fuquan	70	51		Type II：4 cases	94	95	Resection of tumor+sinus suture
6179381	male	Wang Hongliang	53	39			92	90	枕下正中入路
6179396	female	Zheng Shuiying	55	40			93	93
6179938	female	Gu Fengqin	65	50			94	92	左侧枕下旁正中入路
6180073	female	Gu Linfen	60	46		Type III：5 cases	92	90	Excision of tumor+patch
6180088	female	Pan Cuibao	80	39			93	94	左枕下旁正中入路
6180659	female	Wu Meimei	66	33			94	94	神经导航下左颞开颅
6181454	female	Zhang Cuiying	62	46			93	90	保守治疗
6182925	female	Ding Fengmei	53	54			93	92	右侧颞下入路
6184182	female	Ding Juan	47	52		Type IV：4 cases	91	90	Excision of tumor+patch
6184459	male	Lu Shizhong	80	36			88	80			Intracavitary hemorrhage with good prognosis.
6186583	female	Wang Hefeng	55	39			93	93
6187133	male	Ding Yong	49	41			91	85	Resection of tumor without sinus repair				Obstruction
6187510	female	Lu Zhenyuan	82	43		Type V：1 cases	90	85	Excision of tumor+patch
6189522	female	Zhang Xiumei	40	47	middle 1/3（30 cases）	Type I：10 cases	95	94	Complete stripping
6191418	female	Zhang Qiaofeng	51	36			93	95	右侧半冠开颅
6193240	male	Xu Jinqing	46	48			97	95	左顶马蹄形开颅
6193449	female	Kang Sujin	71	56			93	94	左顶开颅
6193555	female	Zhang Liqin	45	55			95	95	左侧乙状窦后入路
6194233	female	Wang Liqin	48	36			94	93	神经导航下右额颞开颅
6195171	female	Si Hongmei	54	49			93	93
6196599	female	Bian Honglin	63	57			95	93	右额半冠开颅
6197376	female	Shen Xuefang	61	43			94	93	左侧枕下旁正中入路
6197461	female	Chen Sihua	57	48			95	95	左侧乙状窦后入路
6197911	female	An Shuqiong	49	37		Type II：3 cases	94	93	Resection of tumor+sinus suture
6200456	female	Lv Yanying	64	44			92	92	右顶部马蹄形开颅
6201451	female	Pan Hongying	38	56			91	94	右额颞开颅+颈外动脉栓塞术
6201667	female	Tan Xiaolei	53	54		Type III：6 cases	90	88	Excision of tumor+patch
6202239	male	Wang Shirui	70	37			84	80	左颞部马蹄形开颅
6202302	female	Qiu Jianying	55	48			83	79	右额马蹄形开颅				Obstruction
6203622	female	Kim Gui Xian	66	54			90	89	右额半冠开颅
6203785	female	Juan	32	41			91	94	神经导航下左额顶马蹄形
6203908	female	Caibao	70	38			93	94	右顶部马蹄形开颅
6204246	male	Shunping	48	56		Type IV：6 cases	91	90	Excision of tumor+patch
6204312	female	Fengzhen	71	36			85	79	右枕下旁正中				Obstruction
6204619	female	Qian Jin'e	60	46			90	88	神经导航下左顶马蹄形
6206727	female	Jiang Xiuhua	71	56			91	94	右额马蹄形开颅
6207467	female	Ma Fuzhen	68	54			92	94	左顶枕马蹄形
6207621	female	Wang Jianping	64	37			89	60		Nervous dysfunction aggravates	Intracavitary hemorrhage, permanent neurological deficit.		Obstruction
6207717	male	Zhang Bingniu	69	45		Type V：2 cases	90	89	Excision of tumor+patch
6208157	female	Lu Haizhu	55	42			87	70	神经内镜经鼻窦入路	Nervous dysfunction aggravates			Obstruction
6208692	female	Wang Xianying	49	38		Type VI：3 cases	60	0	Total resection, no reconstruction	Death, aggravated neurological dysfunction
6208728	female	Tao Xiang	55	47			50	0
6208932	female	Dingliqun	67	45			50	0	Resection of extrasinus tumor+electrocoagulation and cautery			Recurrence
6210968	female	Lu Xingyuan	74	38	posterior 1/3（7 cases）	Type I：2 cases	95	95	Complete stripping
6211311	female	Gu Lifen	46	57			94	95	左额颞弧形
6213583	female	Jia Xiuying	56	33		Type II：1 cases	93	90	Resection of tumor+sinus suture		Intracavitary hemorrhage with good prognosis.
6213685	female	Chen Xiaying	54	47		Type III：1 cases	94	94	Excision of tumor+patch
6216608	female	Wang Lihui	56	37		Type IV：1 cases	92	80	Resection of extrasinus tumor+electrocoagulation and cautery		Subdural abscess	Recurrence
6216964	female	Xu Meiying	67	39		Type V：1 cases	84	80	Excision of tumor+patch		Intracranial infection		Obstruction
6217665	male	Tan funan	63	40		Type VI：1 cases	50	0	Total resection, no reconstruction	Death, aggravated neurological dysfunction
6220565	female	Zhou Aiyan	47	46	torcular（3 cases）	Type IV：1 cases	93	90	Excision of tumor+patch		Intracranial infection
6221338	male	Zhao chongshun	50	53		Type V：1 cases	93	92	Excision of tumor+patch			Recurrence
6187765	female	He Chongxiang	65	45		Type VI：1 cases	85	50	Total resection, no reconstruction	Death, aggravated neurological dysfunction
6223307	male	Wang Yonggen	75	34	Transverse sinus（5 cases）	Type I：2 cases	94	94	Complete stripping
6223730	male	Ou Daofa	61	38			93	95	右侧半冠开颅
6225111	female	Han Suzhen	59	46		Type III：1 cases	91	94	Excision of tumor+patch
6225908	male	Xue Weiliang	64	49		Type IV：2 cases	93	89	Excision of tumor+patch			Recurrence	Obstruction
6227157	female	Chen Qin	56	50			92	93	双侧额顶部马蹄形

## Sheet: Classification and Surgical Mod
Classification and Surgical Modalities
			I Type（No.）	II Type（No.）	III Type（No.）	IV Type（No.）	V Type（No.）	VI Type（No.）
Surgical Modalities	Peeling		23	0	0	0	0	0
	Reconstruction	Incision + Suture		8	0	0	0	0
		Incision + Patching		0	13	12	5	0
	No reconstruction	Electrocoagulation cautery		0	0	1	0	1
		Excision		0	0	1	0	4

## Sheet: Complications
Complications
				I Type（No.）	II Type（No.）	III Type（No.）	IV Type（No.）	V Type（No.）	VI Type（No.）
		anterior 1/3	Mortality
			Neurological deficits						1
			Epidural hemorrhage	1
			Bleeding in the operative area				1
			Intracranial infections
			Subdural abscess
		middle 1/3	Mortality						3
			Neurological deficits				1	1	3
			Epidural hemorrhage
			Bleeding in the operative area				1
			Intracranial infections
			Subdural abscess
		posterior 1/3	Mortality						1
			Neurological deficits						1
			Epidural hemorrhage
			Bleeding in the operative area		1
			Intracranial infections					1
			Subdural abscess
		Sinus confluence area	Mortality
			Neurological deficits
			Epidural hemorrhage
			Bleeding in the operative area
			Intracranial infections				1
			Subdural abscess				1
